# Supplementary material for: The invasome of Salmonella Dublin as revealed by whole genome sequencing
Source: BMC Infect Dis. 2017 Aug 4;17:544. doi: 10.1186/s12879-017-2628-x (PMC5544996; doi:10.1186/s12879-017-2628-x)
Supplement: Additional file 1: Table S1. — Distribution of putative virulence factors among S. Dublin isolates. (XLSX 13 kb) [file 12879_2017_2628_MOESM1_ESM.xlsx]

## Sheet: all isolates
Isolate ID	viaB operon	Gifsy-2 prophage	Gifsy-2 attachment & invasion gene	T6SSSPI-6	T6SSSPI-19	ST313-GI	st313-td gene	ggt gene	PagN gene	Virulence plasmid pCT02021853_74 of S. Dublin	spv locus	Plasmid ST4/74 of S. Typhimurium	Plasmid pSBLT of S. Typhimurium
98.5329	absent	PRESENT	PRESENT	PRESENT	PRESENT	degraded	PRESENT	PRESENT	PRESENT	PRESENT	PRESENT	absent	absent
.01.9588	absent	PRESENT	PRESENT	PRESENT	PRESENT	degraded	PRESENT	PRESENT	PRESENT	PRESENT	PRESENT	absent	absent
.01.9808	absent	PRESENT	PRESENT	PRESENT	PRESENT	degraded	PRESENT	PRESENT	PRESENT	PRESENT	PRESENT	absent	absent
.05.1078	absent	PRESENT	PRESENT	PRESENT	PRESENT	degraded	PRESENT	PRESENT	PRESENT	PRESENT	PRESENT	absent	absent
201001882	absent	PRESENT	PRESENT	PRESENT	PRESENT	degraded	PRESENT	PRESENT	PRESENT	PRESENT	PRESENT	absent	absent
201200014	absent	PRESENT	PRESENT	PRESENT	PRESENT	degraded	PRESENT	PRESENT	PRESENT	PRESENT	PRESENT	absent	absent
.03.2892	absent	PRESENT	PRESENT	PRESENT	PRESENT	degraded	PRESENT	PRESENT	PRESENT	PRESENT	PRESENT	absent	absent
201200083	absent	PRESENT	PRESENT	PRESENT	PRESENT	degraded	PRESENT	PRESENT	PRESENT	PRESENT	PRESENT	absent	absent
201208251	PRESENT	PRESENT	PRESENT	PRESENT	PRESENT	absent	absent	PRESENT	PRESENT	PRESENT (missing 5kb in the middle)	PRESENT	absent	absent
.02.9836	absent	PRESENT	PRESENT	PRESENT	PRESENT	degraded	PRESENT	PRESENT	PRESENT	PRESENT	PRESENT	absent	absent
.09.2054	absent	PRESENT	PRESENT	PRESENT	PRESENT	degraded	PRESENT	PRESENT	PRESENT	PRESENT	PRESENT	absent	absent
93.1086	absent	PRESENT	PRESENT	PRESENT	PRESENT	degraded	PRESENT	PRESENT	PRESENT	degraded	absent	absent	absent
94.2023	absent	PRESENT	PRESENT	PRESENT	PRESENT	degraded	PRESENT	PRESENT	PRESENT	PRESENT	PRESENT	absent	absent
.00.8531	absent	PRESENT	PRESENT	PRESENT	PRESENT	degraded	PRESENT	PRESENT	PRESENT	PRESENT	PRESENT	absent	absent
.02.1212	absent	PRESENT	PRESENT	PRESENT	PRESENT	degraded	PRESENT	PRESENT	PRESENT	PRESENT	PRESENT	absent	absent
.00.7892	absent	PRESENT	PRESENT	PRESENT	PRESENT	degraded	PRESENT	PRESENT	PRESENT	PRESENT	PRESENT	absent	absent
.02.1209	absent	PRESENT	PRESENT	PRESENT	PRESENT	degraded	PRESENT	PRESENT	PRESENT	PRESENT	PRESENT	absent	absent
SARB13	PRESENT	PRESENT	PRESENT	PRESENT	PRESENT	absent	absent	PRESENT	PRESENT	PRSENT (missing 5kb in the middle)	PRESENT	absent	absent
WS247	absent	PRESENT	PRESENT	PRESENT	PRESENT	degraded	PRESENT	PRESENT	PRESENT	PRESENT	PRESENT	absent	absent
92.9894	absent	PRESENT	PRESENT	PRESENT	PRESENT	degraded	PRESENT	PRESENT	PRESENT	PRESENT	PRESENT	absent	absent
93.317	absent	PRESENT	PRESENT	PRESENT	PRESENT	degraded	PRESENT	PRESENT	PRESENT	absent	absent	absent	absent
93.5462	absent	PRESENT	PRESENT	PRESENT	PRESENT	degraded	PRESENT	PRESENT	PRESENT	PRESENT	PRESENT	Present	absent
93.1557	absent	PRESENT	PRESENT	PRESENT	PRESENT	degraded	PRESENT	PRESENT	PRESENT	absent	absent	absent	absent
94.8298	absent	PRESENT	PRESENT	PRESENT	PRESENT	degraded	PRESENT	PRESENT	PRESENT	PRESENT	PRESENT	absent	absent
99.5828	absent	PRESENT	PRESENT	PRESENT	PRESENT	degraded	PRESENT	PRESENT	PRESENT	PRESENT	PRESENT	absent	absent
99.6207	absent	PRESENT	PRESENT	PRESENT	PRESENT	degraded	PRESENT	PRESENT	PRESENT	PRESENT	PRESENT	absent	absent
.02.5213	absent	PRESENT	PRESENT	PRESENT	PRESENT	degraded	PRESENT	PRESENT	PRESENT	PRESENT	PRESENT	absent	absent
.04.4663	PRESENT	PRESENT	PRESENT	PRESENT	PRESENT	absent	absent	PRESENT	PRESENT	PRESENT (missing 5kb in the middle)	PRESENT	absent	absent
.05.6136	absent	PRESENT	PRESENT	PRESENT	PRESENT	degraded	PRESENT	PRESENT	PRESENT	PRESENT	PRESENT	absent	absent
.05.5914	absent	PRESENT	PRESENT	PRESENT	PRESENT	degraded	PRESENT	PRESENT	PRESENT	PRESENT	PRESENT	absent	absent
.05.2324	absent	PRESENT	PRESENT	PRESENT	PRESENT	degraded	PRESENT	PRESENT	PRESENT	PRESENT	PRESENT	absent	Present
.08.6645	absent	PRESENT	PRESENT	PRESENT	PRESENT	degraded	PRESENT	PRESENT	PRESENT	PRESENT	PRESENT	absent	absent
201005507	absent	PRESENT	PRESENT	PRESENT	PRESENT	degraded	PRESENT	PRESENT	PRESENT	absent	absent	absent	absent
201200586	absent	PRESENT	PRESENT	PRESENT	PRESENT	degraded	PRESENT	PRESENT	PRESENT	PRESENT	PRESENT	absent	absent
201208243	absent	PRESENT	PRESENT	PRESENT	PRESENT	degraded	PRESENT	PRESENT	PRESENT	PRESENT	PRESENT	absent	absent
